# Supplementary material for: Spectral Signatures of Protonated Noble Gas Clusters of Ne, Ar, Kr, and Xe: From Monomers to Trimers
Source: Molecules. 2022 May 17;27(10):3198. doi: 10.3390/molecules27103198 (PMC9143425; doi:10.3390/molecules27103198)
Supplement: Supplementary file 1 [file molecules-27-03198-s001.zip]

Archive with 1 entries (1 files):
- molecules-1686889-supplementary.pdf
